# Supplementary material for: Seasonal dynamics of the microbial methane filter in the water column of a eutrophic coastal basin
Source: FEMS Microbiol Ecol. 2024 Jan 27;100(3):fiae007. doi: 10.1093/femsec/fiae007 (PMC10939384; doi:10.1093/femsec/fiae007)
Supplement: fiae007_Supplemental_Files [file fiae007_supplemental_files.zip]

Archive with 2 entries (2 files):
- data_file.xlsx
- Supplementary Information_revision.pdf
